# Supplementary material for: Immunohistochemical Assessment of Microvessel Density in OSCC: Spatial Heterogeneity of Angiogenesis and Its Impact on Survival
Source: Biomedicines. 2023 Oct 8;11(10):2724. doi: 10.3390/biomedicines11102724 (PMC10604174; doi:10.3390/biomedicines11102724)
Supplement: Supplementary file 1 [file biomedicines-11-02724-s001.zip]

Archive with 1 entries (1 files):
- biomedicines-2626374-supplementary.pdf
